# Supplementary material for: Salt-induced phosphoproteomic changes in the subfornical organ in rats with chronic kidney disease
Source: Ren Fail. 2023 Jan 30;45(1):2171886. doi: 10.1080/0886022X.2023.2171886 (PMC9888458; doi:10.1080/0886022X.2023.2171886)
Supplement: Supplemental Material [file IRNF_A_2171886_SM9865.zip]

Archive with 6 entries (6 files):
- 2171886/Copy of Supplementary_Table_S1.pdf
- 2171886/Copy of Supplementary_Table_S2.pdf
- 2171886/Copy of Supplementary_Table_S3.pdf
- 2171886/Copy of Supplementary_Table_S4.pdf
- 2171886/Copy of Supplementary_Table_S5.pdf
- 2171886/Supplementary_Figure_S1.pdf
